# Supplementary material for: An empirical comparison of some missing data treatments in PLS-SEM
Source: PLoS One. 2024 Jan 19;19(1):e0297037. doi: 10.1371/journal.pone.0297037 (PMC10798466; doi:10.1371/journal.pone.0297037)
Supplement: S1 File — (ZIP) [file pone.0297037.s001.zip]

Archive with 2 entries (2 files):
- missing_sem parameter est5.R
- missing_sem parameter est4.R
