# Supplementary material for: An empirical comparison of some missing data treatments in PLS-SEM
Source: PLoS One. 2024 Jan 19;19(1):e0297037. doi: 10.1371/journal.pone.0297037 (PMC10798466; doi:10.1371/journal.pone.0297037)
Supplement: S1 File — (ZIP) [file pone.0297037.s001.zip › missing_sem parameter est5.R]

library(lavaan)
library(cSEM)
library(cSEM.DGP)
library(tidyverse)
library(dplyr)
library(seminr)
library(mice)
library(missMethods)
library(ggplot2)
library(ggpubr)

model_dgp <- '
# Relations between the constructs and the observed variables
CUEX =~ 0.7*CUEX1 + 0.7*CUEX2 + 0.7*CUEX3 
PERQ =~ 0.7*PERQ1 +0.7*PERQ2 +0.7*PERQ3 +0.7*PERQ4 +0.7*PERQ5 +0.7*PERQ6 +0.7*PERQ7 
PERV =~ 0.7*PERV1 + 0.7*PERV2
CUSA =~ 0.7*CUSA1 + 0.7*CUSA2 + 0.7*CUSA3 
CUSL =~ 0.7*CUSL1 + 0.7*CUSL2 + 0.7*CUSL3

# Structural relations
PERQ ~ .856*CUEX
PERV ~ -.128*CUEX + 0.784*PERQ
CUSA ~ .059*CUEX + .715*PERQ + 0.245*PERV 
CUSL ~ .804*CUSA 
'

defaultW <- getOption("warn") 
options(warn = -1) 

MCSim=200
theta=c(0.856,-.128,.784,.059,.715,.245,.804)

fun=function(n,pattern,p)
  
{
  
  betas = matrix(NA,nrow=MCSim,ncol=4)
  colnames(betas) <- c("CC","Mean","EM","Reg")
  
  ave1=ave2=ave3=ave4 = matrix(NA,nrow=MCSim,ncol=5)
  rho1=rho2=rho3=rho4 = matrix(NA,nrow=MCSim,ncol=5)
  
  for(MC in 1:MCSim){
    cat("This is repetition:", MC, "of", MCSim, "\n")
    
    dat <- generateData(.model = model_dgp, .N = n,.empirical=T)#empirical=T: same results irrespective of N
    
    amputedat <- ampute(data = dat,mech = pattern, prop = p)
    dat_NA=amputedat$amp
    
    dat_drop <- dat_NA %>% filter(complete.cases(.))
    dat_mean <- impute_mean(dat_NA)
    dat_EM <- impute_EM(dat_NA, stochastic = T)
    dat_reg <- complete(mice(dat_NA, method="norm.predict", m=1,print=F))
    # dat_rf <- complete(mice(dat_NA, method="rf", m=1,print=F))
    
    
    res1=csem(.data=dat_drop,.model=model_dgp,.disattenuate = F)
    a1=assess(res1)
    ave.cc=a1$AVE; rho.cc=a1$RhoC
    r1=res1$Estimates$Path_estimates
    beta.cc=c(r1[2,1],r1[3,1],r1[3,2],r1[4,1],r1[4,2],r1[4,3],r1[5,4])
    mae.beta.cc=abs(mean(beta.cc-theta))
    
    res2=csem(.data=dat_mean,.model=model_dgp,.disattenuate = F)
    a2=assess(res2)
    ave.mean=a2$AVE; rho.mean=a2$RhoC
    r2=res2$Estimates$Path_estimates
    beta.mean=c(r2[2,1],r2[3,1],r2[3,2],r2[4,1],r2[4,2],r2[4,3],r2[5,4])
    mae.beta.mean=abs(mean(beta.mean-theta))
    
    res3=csem(.data=dat_EM,.model=model_dgp,.disattenuate = F)
    a3=assess(res3)
    ave.em=a3$AVE; rho.em=a3$RhoC
    r3=res3$Estimates$Path_estimates
    beta.em=c(r3[2,1],r3[3,1],r3[3,2],r3[4,1],r3[4,2],r3[4,3],r3[5,4])
    mae.beta.em=abs(mean(beta.em-theta))
    
    res4=csem(.data=dat_reg,.model=model_dgp,.disattenuate = F)
    a4=assess(res4)
    ave.reg=a4$AVE; rho.reg=a4$RhoC
    r4=res4$Estimates$Path_estimates
    beta.reg=c(r4[2,1],r4[3,1],r4[3,2],r4[4,1],r4[4,2],r4[4,3],r4[5,4])
    mae.beta.reg=abs(mean(beta.reg-theta))
    
    betas[MC,] <- c(mae.beta.cc,mae.beta.mean,mae.beta.em,mae.beta.reg)
    ave1[MC,] <- c(ave.cc)
    ave2[MC,] <- c(ave.mean)
    ave3[MC,] <- c(ave.em)
    ave4[MC,] <- c(ave.reg)
    
    rho1[MC,] <- c(rho.cc)
    rho2[MC,] <- c(rho.mean)
    rho3[MC,] <- c(rho.em)
    rho4[MC,] <- c(rho.reg)
    
  }
  return(list("beta.mae"=betas,
              "ave.cc"=ave1,"ave.mean"=ave2,"ave.em"=ave3,"ave.reg"=ave4,
              "rho.cc"=rho1,"rho.mean"=rho2,"rho.em"=rho3,"rho.reg"=rho4))
  
}
f1=fun(300,"MCAR",0.2) #S1
f2=fun(300,"MCAR",0.3) #S2
f3=fun(300,"MCAR",0.4) #S3
f4=fun(300,"MCAR",0.5) #S4
f5=fun(1000,"MCAR",0.2) #S5
f6=fun(1000,"MCAR",0.3) #S6
f7=fun(1000,"MCAR",0.4) #S7
f8=fun(1000,"MCAR",0.5) #S8

f1b=fun(300,"MAR",0.2) #S9
f2b=fun(300,"MAR",0.3) #S10
f3b=fun(300,"MAR",0.4) #S11
f4b=fun(300,"MAR",0.5) #S12
f5b=fun(1000,"MAR",0.2) #S13
f6b=fun(1000,"MAR",0.3) #S14
f7b=fun(1000,"MAR",0.4) #S15
f8b=fun(1000,"MAR",0.5) #S16

f1c=fun(300,"MNAR",0.2) #S17
f2c=fun(300,"MNAR",0.3) #S18
f3c=fun(300,"MNAR",0.4) #S19
f4c=fun(300,"MNAR",0.5) #S20
f5c=fun(1000,"MNAR",0.2) #S21
f6c=fun(1000,"MNAR",0.3) #S22
f7c=fun(1000,"MNAR",0.4) #S23
f8c=fun(1000,"MNAR",0.5) #S24
options(warn = defaultW)

mae1=apply(f1$beta.mae,2,mean)
mae2=apply(f2$beta.mae,2,mean)
mae3=apply(f3$beta.mae,2,mean)
mae4=apply(f4$beta.mae,2,mean)
mae.S1_4=c(mae1,mae2,mae3,mae4)

mae5=apply(f5$beta.mae,2,mean)
mae6=apply(f6$beta.mae,2,mean)
mae7=apply(f7$beta.mae,2,mean)
mae8=apply(f8$beta.mae,2,mean)
mae.S5_8=c(mae5,mae6,mae7,mae8)

mae9=apply(f1b$beta.mae,2,mean)
mae10=apply(f2b$beta.mae,2,mean)
mae11=apply(f3b$beta.mae,2,mean)
mae12=apply(f4b$beta.mae,2,mean)
mae.S9_12=c(mae9,mae10,mae11,mae12)

mae13=apply(f5b$beta.mae,2,mean)
mae14=apply(f6b$beta.mae,2,mean)
mae15=apply(f7b$beta.mae,2,mean)
mae16=apply(f8b$beta.mae,2,mean)
mae.S13_16=c(mae13,mae14,mae15,mae16)

mae17=apply(f1c$beta.mae,2,mean)
mae18=apply(f2c$beta.mae,2,mean)
mae19=apply(f3c$beta.mae,2,mean)
mae20=apply(f4c$beta.mae,2,mean)
mae.S17_20=c(mae17,mae18,mae19,mae20)

mae21=apply(f5c$beta.mae,2,mean)
mae22=apply(f6c$beta.mae,2,mean)
mae23=apply(f7c$beta.mae,2,mean)
mae24=apply(f8c$beta.mae,2,mean)
mae.S21_24=c(mae21,mae22,mae23,mae24)

AVE1=t(rbind(apply(f1$ave.cc,2,mean),apply(f1$ave.mean,2,mean),
             apply(f1$ave.em,2,mean),apply(f1$ave.reg,2,mean)))
AVE2=t(rbind(apply(f8$ave.cc,2,mean),apply(f8$ave.mean,2,mean),
             apply(f8$ave.em,2,mean),apply(f8$ave.reg,2,mean)))
AVE3=t(rbind(apply(f1b$ave.cc,2,mean),apply(f1b$ave.mean,2,mean),
             apply(f1b$ave.em,2,mean),apply(f1b$ave.reg,2,mean)))
AVE4=t(rbind(apply(f8b$ave.cc,2,mean),apply(f8b$ave.mean,2,mean),
             apply(f8b$ave.em,2,mean),apply(f8b$ave.reg,2,mean)))
AVE5=t(rbind(apply(f1c$ave.cc,2,mean),apply(f1c$ave.mean,2,mean),
             apply(f1c$ave.em,2,mean),apply(f1c$ave.reg,2,mean)))
AVE6=t(rbind(apply(f8c$ave.cc,2,mean),apply(f8c$ave.mean,2,mean),
             apply(f8c$ave.em,2,mean),apply(f8c$ave.reg,2,mean)))
colnames(AVE1)=colnames(AVE2)=colnames(AVE3)=colnames(AVE4)=
  colnames(AVE5)=colnames(AVE6)=c("CC","Mean","EM","Reg")

par(mfrow=c(2,3))
boxplot(AVE1,xlab="methods",ylim=c(0.45,.99),main="A", ylab="AVE")
abline(h=0.5)
boxplot(AVE2,xlab="methods",ylim=c(0.45,.99),main="B", ylab="AVE")
abline(h=0.5)
boxplot(AVE3,xlab="methods",ylim=c(0.45,.99),main="C", ylab="AVE")
abline(h=0.5)
boxplot(AVE4,xlab="methods",ylim=c(0.45,.99),main="D", ylab="AVE")
abline(h=0.5)
boxplot(AVE5,xlab="methods",ylim=c(0.45,.99),main="E", ylab="AVE")
abline(h=0.5)
boxplot(AVE6,xlab="methods",ylim=c(0.45,.99),main="F", ylab="AVE")
abline(h=0.5)

CR1=t(rbind(apply(f1$rho.cc,2,mean),apply(f1$rho.mean,2,mean),
            apply(f1$rho.em,2,mean),apply(f1$rho.reg,2,mean)))
CR2=t(rbind(apply(f8$rho.cc,2,mean),apply(f8$rho.mean,2,mean),
            apply(f8$rho.em,2,mean),apply(f8$rho.reg,2,mean)))
CR3=t(rbind(apply(f1b$rho.cc,2,mean),apply(f1b$rho.mean,2,mean),
            apply(f1b$rho.em,2,mean),apply(f1b$rho.reg,2,mean)))
CR4=t(rbind(apply(f8b$rho.cc,2,mean),apply(f8b$rho.mean,2,mean),
            apply(f8b$rho.em,2,mean),apply(f8b$rho.reg,2,mean)))
CR5=t(rbind(apply(f1c$rho.cc,2,mean),apply(f1c$rho.mean,2,mean),
            apply(f1c$rho.em,2,mean),apply(f1c$rho.reg,2,mean)))
CR6=t(rbind(apply(f8c$rho.cc,2,mean),apply(f8c$rho.mean,2,mean),
            apply(f8c$rho.em,2,mean),apply(f8c$rho.reg,2,mean)))
colnames(CR1)=colnames(CR2)=colnames(CR3)=colnames(CR4)=
  colnames(CR5)=colnames(CR6)=c("CC","Mean","EM","Reg")

par(mfrow=c(2,3))
boxplot(CR1,xlab="methods",ylim=c(0.65,.99),main="A", ylab="CR")
abline(h=0.7)
boxplot(CR2,xlab="methods",ylim=c(0.65,.99),main="B", ylab="CR")
abline(h=0.7)
boxplot(CR3,xlab="methods",ylim=c(0.65,.99),main="C", ylab="CR")
abline(h=0.7)
boxplot(CR4,xlab="methods",ylim=c(0.65,.99),main="D", ylab="CR")
abline(h=0.7)
boxplot(CR5,xlab="methods",ylim=c(0.65,.99),main="E", ylab="CR")
abline(h=0.7)
boxplot(CR6,xlab="methods",ylim=c(0.65,.99),main="F", ylab="CR")
abline(h=0.7)

######
df1 = data.frame(mae.S1_4,prop = gl(4,4,labels=c("20%","30%","40%","50%")),
                 method = rep(c("CC","Mean","EM","Reg"),4))
pp1 = ggplot(df1, aes(x=prop, y=mae.S1_4, group=method))
pp1=pp1 + geom_line(aes(linetype=method,color=method),linewidth=1.3)+theme_bw()+
  geom_point(aes(shape=method)) + labs(x = "% missing")+ ggtitle("N=300, MCAR")+
  ylab("MAE")

df2 = data.frame(mae.S5_8,prop = gl(4,4,labels=c("20%","30%","40%","50%")),
                 method = rep(c("CC","Mean","EM","Reg"),4))
pp2 = ggplot(df2, aes(x=prop, y=mae.S5_8, group=method))
pp2=pp2 + geom_line(aes(linetype=method,color=method),linewidth=1.3)+theme_bw()+
  geom_point(aes(shape=method)) + labs(x = "% missing")+ ggtitle("N=1000, MCAR")+
  ylab("MAE")

df3 = data.frame(mae.S9_12,prop = gl(4,4,labels=c("20%","30%","40%","50%")),
                 method = rep(c("CC","Mean","EM","Reg"),4))
pp3 = ggplot(df3, aes(x=prop, y=mae.S9_12, group=method))
pp3=pp3 + geom_line(aes(linetype=method,color=method),linewidth=1.3)+theme_bw()+
  geom_point(aes(shape=method)) + labs(x = "% missing")+ ggtitle("N=300, MAR")+
  ylab("MAE")

df4 = data.frame(mae.S13_16,prop = gl(4,4,labels=c("20%","30%","40%","50%")),
                 method = rep(c("CC","Mean","EM","Reg"),4))
pp4 = ggplot(df4, aes(x=prop, y=mae.S13_16, group=method))
pp4=pp4 + geom_line(aes(linetype=method,color=method),linewidth=1.3)+theme_bw()+
  geom_point(aes(shape=method)) + labs(x = "% missing")+ ggtitle("N=1000, MAR")+
  ylab("MAE")

df5 = data.frame(mae.S17_20,prop = gl(4,4,labels=c("20%","30%","40%","50%")),
                 method = rep(c("CC","Mean","EM","Reg"),4))
pp5 = ggplot(df5, aes(x=prop, y=mae.S17_20, group=method))
pp5=pp5 + geom_line(aes(linetype=method,color=method),linewidth=1.3)+theme_bw()+
  geom_point(aes(shape=method)) + labs(x = "% missing")+ggtitle("N=300, MNAR")+
  ylab("MAE")

df6 = data.frame(mae.S21_24,prop = gl(4,4,labels=c("20%","30%","40%","50%")),
                 method = rep(c("CC","Mean","EM","Reg"),4))
pp6 = ggplot(df6, aes(x=prop, y=mae.S21_24, group=method))
pp6=pp6 + geom_line(aes(linetype=method,color=method),linewidth=1.3)+theme_bw()+
  geom_point(aes(shape=method)) + labs(x = "% missing")+ ggtitle("N=1000, MNAR")+
  ylab("MAE")

ggarrange(pp1, pp2, pp3, pp4, pp5, pp6, ncol = 2,nrow=3,common.legend = T)


par(mfrow=c(2,3))
boxplot(AVE1,xlab="methods",ylim=c(0.45,.99),main="MCAR", ylab="AVE")
abline(h=0.5)
boxplot(AVE3,xlab="methods",ylim=c(0.45,.99),main="MAR", ylab="AVE")
abline(h=0.5)
boxplot(AVE6,xlab="methods",ylim=c(0.45,.99),main="MNAR", ylab="AVE")
abline(h=0.5)

boxplot(CR1,xlab="methods",ylim=c(0.65,.99),main="MCAR", ylab="CR")
abline(h=0.7)
boxplot(CR3,xlab="methods",ylim=c(0.65,.99),main="MAR", ylab="CR")
abline(h=0.7)
boxplot(CR6,xlab="methods",ylim=c(0.65,.99),main="MNAR", ylab="CR")
abline(h=0.7)
